# Supplementary material for: Venus: An efficient virus infection detection and fusion site discovery method using single-cell and bulk RNA-seq data
Source: PLoS Comput Biol. 2022 Oct 27;18(10):e1010636. doi: 10.1371/journal.pcbi.1010636 (PMC9642901; doi:10.1371/journal.pcbi.1010636)
Supplement: S1 File — (TSV) [file pcbi.1010636.s009.tsv]

AAAGTCCTCAATCAGC
AACCAACCATTCAGCA
AACCTTTGTGGAAGTC
AACGTCAAGATACATG
AACGTCACAGGAACCA
AATCACGTCTCTCCGA
AATGACCTCCGATAGT
AATGGAACATGTGGTT
AATGGCTCACTGGACC
ACAACCAAGTAAGCAT
ACAGCCGGTGAGTAGC
ACATCCCCACACAGCC
ACATCCCTCGTTGCCT
ACATGCACAACGGCCT
ACATGCAGTTGTAGCT
ACCATTTTCGTCGACG
ACGCACGTCGCTGACG
ACGGGTCTCTGTGTGA
ACTATTCAGGGCTTCC
ACTCCCATCGTACACA
ACTGCAACACCGTGCA
ACTTAGGAGGTGATCG
AGAACCTTCCATCTCG
AGACAGGCATGGCACC
AGACAGGTCGCCCAGA
AGATCCACACACGGAA
AGCCAGCCACTCTAGA
AGGAATATCAGAATAG
AGGAATATCTGTCGTC
AGGACGAAGGTTATAG
AGGATAACAGCGGATA
AGGATCTCACACAGAG
AGGCTGCCACAGCTTA
AGGGTGAAGTCAACAA
AGGTCATCACGGTGTC
AGTACTGGTTGTGCAT
AGTAGCTTCGCCAGAC
AGTCACACAATACCTG
ATACCGAAGCCTATCA
ATACTTCAGGACTTCT
ATAGACCTCAGTCACA
ATAGACCTCCATGCAA
ATAGAGATCGAATGCT
ATCACGAGTCAAACGG
ATCAGGTTCACCTCTG
ATCAGGTTCATTCTTG
ATCATTCCAGCAGGAT
ATGAGTCAGAACGCGT
ATGTCCCTCCTCATAT
ATTACCTAGTAAACAC
ATTACCTAGTGAGCCA
ATTCAGGCAACCCGCA
ATTCCTATCCCGATCT
ATTCCTATCTTCCCAG
CAACAACCATAACTCG
CAACCTCGTCATTGCA
CAATCGAGTGCCTTTC
CAATTTCTCCAAGAGG
CACATGAAGTCGCCCA
CACGGGTCAGCTACAT
CACGTTCAGTCCGCCA
CACTGAAGTGGATCGA
CACTGTCAGATCGCTT
CACTTCGGTTACACAC
CAGATACGTCGCACGT
CATAAGCAGACTCATC
CATACCCAGTCATTGC
CATCGCTCATCTAGAC
CATCGGGGTCAGACTT
CATGCAACACTAACCA
CATGGTACACCGAATT
CATTCATTCAAGCCGC
CATTGCCCACTAGGCC
CATTGTTGTTCTTCAT
CCAAGCGAGTCGAGGT
CCAATTTTCAAAGAAC
CCACGAGCAACAAGAT
CCCTAACAGTGCCTCG
CCCTCTCCAAACTCTG
CCCTGATAGGTGCCAA
CCCTTAGAGGTGCATG
CCGGTAGGTAGTCCTA
CCTAAGATCTCTCTTC
CCTACGTTCTAGACAC
CCTACGTTCTCCCATG
CCTCACATCCTCGCAT
CCTCCAAAGCCTCTCT
CCTCCTCCAACCACGC
CCTGCATAGACGCTCC
CGCCATTGTTGGTGTT
CGGGACTGTCACCGAC
CGGGACTTCAGCTTGA
CGTAATGCAACTTGCA
CTAACCCCACCATTCC
CTAACTTGTATGCTAC
CTACCTGAGCGTCAAG
CTACTATGTATCTTCT
CTATCTAAGTACGAGC
CTCATGCAGTGCTCGC
CTCCAACGTTCACCGG
CTCCCAACATATACCG
CTCTCGACAAAGTGTA
CTCTCGACATAAGCAA
CTGATCCAGGCCATAG
CTTACCGGTGAAAGTT
GACATCAGTGGACCTC
GACCCAGCAGTTAAAG
GACGCTGCAGCTGTAT
GACTATGAGAAGAGCA
GACTCAAGTTCGTGCG
GAGTCTAGTATGTCCA
GAGTTTGTCCATCAGA
GATCACACAATCCTAG
GCAACATTCAAACGTC
GCAGGCTCAATACCTG
GCATCGGAGCGCCATC
GCCAACGAGCCAAGGT
GCCATTCGTTAATCGC
GCGAGAAGTGACAGGT
GCGGAAACAACCAACT
GCGTGCAAGCGATGGT
GGATGTTTCTACGCGG
GGCACGTGTTCAAACC
GGCTTGGCACTTGACA
GGGACCTCACTTCATT
GGGACTCCATTCTTCA
GGGCGTTTCGGAGCAA
GGGTCACAGGCGCTTC
GGGTGAATCTCGGTCT
GGGTGTCAGACCAAAT
GGTAACTAGACGATAT
GGTGATTCACCGGCTA
GTAACACCACCAGACC
GTAACCACACCAACAT
GTAACCACAGTCACGC
GTAAGTCAGAATCGAT
GTAATGCCATTCTTCA
GTAGAGGTCAGACTGT
GTAGGAGCAAACGTGG
GTATTGGCACAGTACT
GTCACGGAGACACACG
GTCAGCGAGAGTGACC
GTCCACTGTGGATTTC
GTCGTAACAAGTCCCG
GTGAGCCAGCATTGAA
GTGAGCCGTGCCCACA
GTGCTTCTCGTAGTCA
GTGGAGAGTATTGGCT
GTGGGAACACTCCACT
GTTACAGGTACTGCGC
GTTCGCTTCTATGCCC
GTTGCGGTCTAGAACC
GTTGCTCTCATCTGTT
TAACTTCCATGTTCAG
TACCCGTGTCATACCA
TACCGGGCACAAATGA
TACTTCACAAAGACGC
TATCTGTGTTCTGAGT
TATGTTCCACATACTG
TATGTTCCAGAGGTTG
TATTGCTCATAGTCAC
TCACGGGTCCTAGCCT
TCAGCAAAGTCTGCGC
TCAGCAACACTATCCC
TCAGCCTAGAATAACC
TCAGTCCTCAAGTTGC
TCATACTCAGAGTGAC
TCATATCAGCCATCCG
TCATATCAGGCTAAAT
TCATATCCACAGCCTG
TCCACGTGTCGAGCTC
TCCTAATAGACTAGAT
TCCTCCCTCAATCCAG
TCCTGCACATTCACAG
TCCTTTCAGTCCCAGC
TCGCTTGGTCGGCACT
TCGTCCATCTCCTGAC
TCGTGCTCAGCGGATA
TCTACATAGGCACAAC
TCTATCAAGTCTTGGT
TCTATCATCTCATAGG
TCTCACGCAAGTGGCA
TCTGGCTGTTGGGATG
TCTGTCGAGCACTAGG
TGAATGCTCTGACCCT
TGACAGTAGCTGACAG
TGACAGTCATGTTCAG
TGATCTTTCTAGTGAC
TGATGCAAGGCTCCCA
TGCACGGTCCGACAGC
TGCATGACAAGACCTT
TGCGGCACACGATTCA
TGCTGAACACTAAACC
TGCTGAACATCCGAAT
TGCTTCGGTACCAATC
TGGATCAAGTCATAGA
TGGATGTTCTCAACGA
TGTAAGCAGCACTCAT
TGTACAGGTTTAGAGA
TGTCCACAGAATTCAG
TGTCCACCATGGAACG
TGTCCCAAGAGACAAG
TTACCATAGGTCTGGA
TTACCGCCATGATCTG
TTACCGCTCCGTCAAA
TTAGGCAGTGGCTGAA
TTAGTCTCAACGCCCA
TTCTTCCTCTTGAACG
TTGATGGGTCATAAAG
TTGCGTCAGCGTACAG
TTGCTGCGTGGAAATT
TTGTTGTTCTCACTCG
TTTACGTTCTGGGCAC
TTTAGTCCACCCTGTT
TTTCAGTAGGACAGCT
TTTGGTTCAAGTATAG
AAACGCTTCCTTTGAT
AACACACAGACCATAA
AACACACGTGCCGGTT
AACAGGGAGGCACCAA
AACCAACGTCTCTCAC
AACCCAATCCTTCGAC
AAGATAGCAATTTCTC
AAGCGTTTCACGATCA
AATGACCCAAACGGCA
AATTTCCTCGTCAACA
ACAAAGAAGCATGAAT
ACAACCACAACTGAAA
ACAAGCTTCCTCAGGG
ACACCAATCGTCGATA
ACAGAAACAGCCGTTG
ACATCCCGTGAGTAGC
ACATGCACAACGCCCA
ACCAAACTCGTGGAAG
ACCATTTCATAGAGGC
ACCCTCAGTCCGGCAT
ACCCTCATCCGCTTAC
ACGGAAGTCATGCCAA
ACGTAACCAGATCCTA
ACTTAGGGTTGGGATG
AGCGTATTCGAGTTGT
AGGATAAGTGGTATGG
AGGGCTCCATGTGGTT
AGGGTCCCAAGTGACG
AGGGTGAAGTTACGAA
AGTCATGCAAGTCCCG
AGTGACTTCATTACGG
AGTTAGCAGACTCTAC
AGTTCGAAGCTGACAG
ATACCGAAGAGGACTC
ATACCGAAGCCTGTGC
ATACCTTAGCTGAGCA
ATACCTTCAAGATCCT
ATCATTCTCATTCGGA
ATGACCAGTTTCACTT
ATGCGATAGCTGTGCC
ATTCTACGTTTGGCTA
ATTTCACAGTTTGAGA
CAACAACGTCAACATC
CAACAGTGTAGCACGA
CAACGATAGGGCATGT
CAACGGCGTGACGTCC
CACAACACAGGTATGG
CACACAAAGTACCATC
CACCAAATCGGTCAGC
CACCGTTCACAGCCAC
CAGATCAAGAACCGCA
CAGCAATCAACTGCCG
CAGTGCGCACGATAGG
CAGTGCGTCATAGCAC
CAGTTAGTCCTAGCCT
CATACAGGTCTTTCAT
CATCGGGGTGTCACAT
CATGCTCCATCGGATT
CATGGTACAAACTCGT
CATTTCAGTAACTTCG
CCAATGATCATTACTC
CCACACTAGGTGATCG
CCACACTCAAGAGGCT
CCACGAGGTCTTGGTA
CCCAACTAGCATGATA
CCCGGAACATTCAGCA
CCCTAACGTCTAACTG
CCCTCAATCTTACTGT
CCCTGATTCTTGTTAC
CCCTTAGGTAACACGG
CCGGACACAGAGCGTA
CCGGACAGTCACGCTG
CCGGGTACAACCTATG
CCGTTCAAGAGGTGCT
CCGTTCAGTCCACTTC
CCTCACATCTGATTCT
CCTCATGGTCTACACA
CCTCATGGTGGTACAG
CCTCCTCCACTATCGA
CGGAGAAAGTTACTCG
CTACCCAGTCAGTTTG
CTACTATCAGACCAGA
CTAGGTAAGTCGAAGC
CTCAAGAGTGGTACAG
CTCCAACCACCCTGTT
CTCCACATCACCTGGG
CTCTCAGCATCATCTT
CTGAATGCAATGACCT
CTGCAGGTCCTCAGGG
CTGCATCCAGAGATGC
CTGGTCTAGGCTCAAG
CTGGTCTGTGCATGTT
CTTACCGAGTGTGTTC
CTTGAGATCTCTATAC
GAAGGACTCTACGGTA
GAAGGGTTCTAGACCA
GAATCACCAAGTACCT
GAATCACGTTGCATAC
GACCCTTGTGCCCGTA
GACCTTCGTTGATGTC
GACCTTCTCGCCATAA
GACTCTCGTCGCTCGA
GACTGATAGGTGCCAA
GAGAGGTCATATCTCT
GAGGCCTCAAACAGGC
GAGTGAGGTGTTAGCT
GAGTTACAGCCTTGAT
GAGTTACAGTCTCTGA
GATGAGGAGTTCCAGT
GATGCTAAGAAACACT
GATTCTTAGCCTGTCG
GCACGGTGTGAGATTA
GCAGTTATCTCCTGTG
GCCATTCTCCGTTGGG
GCCCAGATCAACACCA
GCCGATGAGGTTCCAT
GCGAGAACACCAGACC
GCGAGAATCAGCCTCT
GCTACAAAGCCATTTG
GCTGAATGTATGATCC
GGAGATGCATTGCTTT
GGCTTTCAGCTATCCA
GGGCTACGTCAGGTAG
GGGTAGAAGCAACTCT
GGGTTTAGTCATGACT
GGTGTTAGTCGAATGG
GGTTCTCTCTTGTGCC
GTCAAACAGGGCGAGA
GTCACTCAGCTACTGT
GTCACTCGTGTCCATA
GTCATTTGTGCGTGCT
GTCCCATGTGTTCGAT
GTCGTTCAGTCGCCAC
GTGACGCCAGATTTCG
GTGCTGGAGTTACTCG
GTGTTCCAGTCATAGA
GTTACCCTCCATGATG
GTTAGACTCCCTGTTG
GTTAGTGAGCGACCCT
GTTTACTGTCGTAATC
TAACCAGTCAGCTTCC
TACAACGAGTAATACG
TACCTCGCAAGATTGA
TACGGTAAGCTGAAAT
TAGGAGGAGGTACAAT
TAGGGTTGTACTAGCT
TATACCTTCGGCTCTT
TATATCCCACTTCAGA
TATCGCCCAGGGCTTC
TATTGGGGTGTGATGG
TCAAGTGAGTACGTCT
TCACTATCAACGACTT
TCAGTGATCCAAATGC
TCATCCGAGCCGGATA
TCCTCCCGTCGAAACG
TCCTCGACAAGAGTAT
TCCTCGACAGACCAAG
TCCTGCAGTACTAGCT
TCCTTTCGTAGACGGT
TCGAACAGTAATTGGA
TCGACGGGTTAGCGGA
TCGTCCATCACTCGAA
TCGTGCTCAGCGGATA
TCGTGGGCAGCCATTA
TCTAACTTCTGAGAGG
TCTCACGAGCGGTAAC
TCTGGCTGTACCGTCG
TCTTCCTCATGACTCA
TCTTGCGGTCCTGGTG
TGAGTCACATGTTCAG
TGCATCCCATGACACT
TGGGCGTCATCCTCAC
TGTCCCAAGGATTTAG
TGTCCTGGTACCATAC
TGTGATGGTGTGTCGC
TGTTCTAAGCCATGCC
TTAATCCGTCTAACTG
TTAATCCGTGTGCCTG
TTACCATCATCGTGCG
TTACTGTCAATGTGGG
TTACTGTTCCTCAGGG
TTAGTCTGTTACAGCT
TTCACGCGTAGCTAAA
TTCAGGACAGCCATTA
TTCTCTCTCCGATCTC
TTGAGTGGTACAGCGA
TTGCATTAGCATCCCG
TTGCTGCGTACTGAGG
TTTACCAAGCCTCCAG
TTTAGTCCAATCCAGT
TTTGGTTTCCCGAGAC
TTTGTTGCAATGGCAG
AAACCCAGTACAAAGT
AAACGCTCATGGAAGC
AAAGTCCAGATACATG
AAAGTCCAGCATAGGC
AACAGGGAGGCACCAA
AACCCAAAGACCTCAT
AACCTGAGTAAGATAC
AAGACAACAGTCCGTG
AAGATAGCAATTTCTC
AAGCGTTTCACGATCA
AATTTCCTCGTCAACA
ACAAAGAAGCATGAAT
ACAAGCTTCCTCAGGG
ACACAGTGTATCAGCT
ACATCCCGTGACTATC
ACATGCACAACGCCCA
ACCAAACTCGGTTGTA
ACCATTTCATAGAGGC
ACCCTCAGTCCGGCAT
ACGATGTGTGTTAGCT
ACGCACGGTTCTCACC
ACTCTCGCATCTAACG
AGAAGTATCGATTCCC
AGAGAATTCATGCATG
AGATGAAAGTATGACA
AGCTACACAGGTGACA
AGGATAAGTGGTATGG
AGGGCCTGTGGCCTCA
AGGGTGAAGTTACGAA
AGTCAACGTGTCTTCC
AGTCAACTCTGACGCG
AGTGACTTCATTACGG
AGTTAGCAGACTCTAC
AGTTCCCTCTCACCCA
AGTTCGATCGTTGCCT
ATACCGAAGCCTGTGC
ATACCTTAGCTGAGCA
ATATCCTAGTCTGCGC
ATCACTTCAAGAGTAT
ATCATTCGTGCTCCGA
ATCGATGGTGTTAGCT
ATCGTGATCTCCGCAT
ATGACCACATGGATCT
ATGCGATAGCTGTGCC
ATTATCCTCCTCAGGG
ATTCACTAGAGCCGAT
ATTCTTGCACAACGTT
ATTTACCCACTAAACC
ATTTCACAGTTTGAGA
ATTTCTGCATCTTAGG
CAACAGTGTAGCACGA
CAAGGGACACAAGCCC
CAATACGCAACCGTGC
CAATCGACACCAGCGT
CACAACACAGGTATGG
CACAACATCTCCGAAA
CACACAATCTAAGGAA
CACTAAGCAGTCTTCC
CAGCAATCAACTGCCG
CAGGTATCACTTTATC
CAGTGCGCACGATAGG
CATACAGAGCTCCACG
CATACAGGTCTTTCAT
CATCGGGGTGTCACAT
CATGAGTTCACACGAT
CATGCTCCATCGGATT
CATGGTACACATATCG
CCACACTAGGTGATCG
CCATCACCATTCAGGT
CCCAACTAGCATGATA
CCCATTGCACCATATG
CCCTAACGTCTAACTG
CCGTTCAGTATTCCTT
CCTAACCAGTAATACG
CCTCACATCAGACTGT
CCTCATGGTCTACACA
CCTCCAACAACTCGAT
CCTCTCCGTGCCGGTT
CGAATTGAGGTCACTT
CGAATTGCAGAGGCTA
CGCCATTTCTGGTGGC
CGGAATTTCAGCGTCG
CTACCCAGTACTCCCT
CTACCCAGTCAGTTTG
CTACTATCAGACCAGA
CTCAATTGTCGCACAC
CTCCAACCACCCTGTT
CTCCACATCACCTGGG
CTCTCAGTCTACTGCC
CTGAGGCCATCAGCTA
CTGTACCGTACAGGTG
CTTACCGGTGGCCTCA
CTTCAATGTTCGGGTC
CTTGAGAAGACAACTA
GAAGGACTCTACGGTA
GAAGGGTTCTAGACCA
GAATCACCAAGTACCT
GACCTTCGTTGATGTC
GACTTCCTCTGAGAGG
GAGGCCTCAAACAGGC
GAGTGAGGTGTTAGCT
GAGTTACAGTCTCTGA
GATCATGCATAATCGC
GATGAGGAGTTCCAGT
GATGCTAAGAAACACT
GATTCTTAGCCTGTCG
GATTCTTAGTCTACCA
GATTCTTCAACGATCT
GCACATACAGTGGTGA
GCACTAAAGTAAGACT
GCATCTCAGCCTATTG
GCCAGCATCCGCTTAC
GCCGATGAGGTTCCAT
GCGAGAACACCAGACC
GCTACCTCATCACCAA
GCTGAATAGCTCTTCC
GGAATGGCAACGATCT
GGTGTCGTCAATCCAG
GGTTCTCTCTTGTGCC
GGTTGTATCTTTGATC
GTAGGTTTCTCTGAGA
GTAGTACTCAAGCCAT
GTCACTCAGCTACTGT
GTCCCATGTATTGGCT
GTCGTTCAGTCGCCAC
GTGACGCTCCCTCAAC
GTGCACGTCTCTCTTC
GTGCTGGGTACTGAGG
GTGTTCCAGTCATAGA
GTTACCCTCCATGATG
GTTTACTGTCGTAATC
TAACCAGTCAGCTTCC
TACAACGAGTAATACG
TACCGGGCAATAGTCC
TACCGGGCAGCCATTA
TACCTCGAGAATTGCA
TACTGCCGTACTGAGG
TAGGAGGCATTGTACG
TAGGTTGCATGAGATA
TATACCTGTGTTACTG
TATCTGTTCCTCAGGG
TATTCCAAGGAGCTGT
TCACAAGAGGTTGGAC
TCACATTTCTCCGCAT
TCACGCTTCGGCATAT
TCACTATCAACGACTT
TCAGGTAGTCCCTCAT
TCAGTGAGTCGTGGAA
TCAGTGATCCAAATGC
TCAGTTTAGACTCCGC
TCAGTTTGTGGACCTC
TCATATCCAACCAACT
TCATCATCAGCTAACT
TCATGTTTCGCCGAGT
TCCCAGTTCCGAAATC
TCCTCTTTCTTGGTCC
TCCTGCAGTACTAGCT
TCCTTCTGTACAATAG
TCCTTCTTCACTGTTT
TCGAACAGTAATTGGA
TCGAAGTTCCAGTTCC
TCGGATAAGCATGAAT
TCGTCCATCACTCGAA
TCGTGCTGTCGAGTGA
TCGTGGGAGCGTGCTC
TCGTGGGGTGCCCAGT
TCTATCAAGCGAACTG
TGAGGGACATGCGTGC
TGATTCTGTCGTGGAA
TGCATCCCATGACACT
TGGGAGAGTTTGGAAA
TGGTGATCATGAAGCG
TGTGTGAGTTGGCCGT
TGTTCTAAGCCATGCC
TTAATCCGTGTGCCTG
TTACCATCATCGTGCG
TTACCATTCAACCTCC
TTACCGCCAACCGTGC
TTACGCCGTGCCTATA
TTACGTTCAATCGCGC
TTACTGTTCCTCAGGG
TTCAGGACAGCCATTA
TTCCTAAAGACCTTTG
TTGCCTGGTATGGAAT
TTGCTGCGTACTGAGG
TTGTGTTAGAGCCGTA
TTTACGTCATCTTCGC
TTTACTGAGCACTGGA
TTTACTGGTCCTGGTG
TTTGACTAGGCTTAAA
TTTGGAGTCGACTCCT
TTTGTTGTCGTAGGAG
AAACCCACAACTGCTA
AAAGGATCATACTTTC
AACACACAGACCATAA
AACAGGGAGGCACCAA
AACGTCAGTCCCACGA
AAGACAACAGTCCGTG
AAGATAGTCCAAGGGA
AAGCCATAGTTGCTGT
AAGCGTTTCACGATCA
AAGTCGTCACAATGCT
AATGGAACAGGGAGAG
AATTCCTGTACTTGTG
AATTTCCTCGTCAACA
ACAACCACAACTGAAA
ACAACCATCCTTCGAC
ACACCAATCGTCGATA
ACATCCCGTGAGTAGC
ACCATTTCATAGAGGC
ACCCTTGAGGGTGAAA
ACGTAACCAGATCCTA
ACTATGGAGGTGGGTT
ACTGATGGTGTATTGC
ACTTAGGGTTGGGATG
ACTTTCATCTCATTGT
AGAGAATTCATGCATG
AGATCGTTCCCGAATA
AGATGAAAGTATGACA
AGATGCTGTCTTGCGG
AGCTACACAGGTGACA
AGCTACAGTCCAGGTC
AGGACTTAGCTAAACA
AGGGCCTGTTACACAC
AGGGTCCCAGTATTCG
AGGGTGAAGTTACGAA
AGTAACCCACCTTCGT
AGTAACCGTCCACTCT
AGTCAACGTGTCTTCC
AGTCATGAGACGATAT
AGTCATGCAAGTCCCG
AGTGACTTCATTACGG
AGTGTTGGTTAGGACG
AGTTAGCGTTCGATTG
AGTTCCCGTCTGATAC
AGTTCCCTCTCACCCA
AGTTCGAAGCTGACAG
AGTTCGATCGTTGCCT
ATACCGAAGAGGACTC
ATACCGAAGCCTGTGC
ATACCTTCAAGATCCT
ATCGTGACATCCGGTG
ATGACCACATGGATCT
ATTCACTAGAGCCGAT
ATTCTTGCACAACGTT
ATTTACCCACTAAACC
ATTTCACAGTTTGAGA
CAACAACGTCAACATC
CAACAACTCAGGACAG
CAACAGTGTAGCACGA
CAACGATAGGGCATGT
CAATACGCAACCGTGC
CAATACGGTTCTCCAC
CAATGACAGAGTTGCG
CACAACATCTCCGAAA
CACACAAAGTACCATC
CACTGAACAGCCCAGT
CAGCAATCAACTGCCG
CAGTGCGCACGATAGG
CAGTTAGTCCTAGCCT
CATACCCGTCATCTAG
CATACTTCAAAGCTAA
CATGAGTGTATGCGTT
CCAATGATCATTACTC
CCACACTCAAGAGGCT
CCCGAAGTCCTCGATC
CCCTCAATCTTACTGT
CCCTGATTCTTGTTAC
CCGGACACAGAGCGTA
CCGGACAGTCACGCTG
CCGGGTACAACCTATG
CCGTTCAGTCCACTTC
CCTATCGGTTAAACAG
CCTCATGCAGGCACTC
CCTCCAACAACTCGAT
CCTCTAGGTGCCTATA
CGAAGTTTCCTGCTAC
CGACAGCCAGCACAAG
CGCCATTTCTGGTGGC
CGGGTGTAGTCGCTAT
CTACCCAGTACTCCCT
CTCCACATCACCTGGG
CTCCTCCCAAGCACCC
CTCTCAGCATCATCTT
CTCTCGAAGTCTTCCC
CTGCGAGTCTCTTGCG
CTGTACCGTACAGGTG
CTTCTCTTCGTTCAGA
CTTGAGATCTCTATAC
GAAGGACTCTACGGTA
GAATCACAGGGAGGGT
GAATCACCAAGTACCT
GAATCACGTTGCATAC
GAATCACTCCTTCAGC
GAATCGTTCAACGCTA
GACCCAGCAGCTTTCC
GACCCTTGTGCCCGTA
GACCTTCGTTGATGTC
GACGTTAAGGTAAACT
GACTCTCGTCGCTCGA
GACTGATTCTTTCGAT
GAGAGGTCATATCTCT
GAGATGGGTCTCCTGT
GAGTCATAGGAAGAAC
GAGTGAGGTGTTAGCT
GAGTTACAGTCTCTGA
GATGCTAAGAAACACT
GATTCGAGTAGACAGC
GATTCTTAGCCTGTCG
GATTCTTCAACGATCT
GATTTCTTCCTAACAG
GCACATAGTTATGTGC
GCACTAAAGTAAGACT
GCATCGGCAGCCGTTG
GCATCTCAGCCTATTG
GCGAGAACACCAGACC
GCGAGAATCAGCCTCT
GCGTTTCAGAGTATAC
GCTACCTCATCACCAA
GGAACCCAGGCATGCA
GGAAGTGGTGGATTTC
GGAGAACGTCTTGTCC
GGCTGTGGTCGTACTA
GGGTAGAAGCAACTCT
GTACAACCATAGAGGC
GTAGTACAGCTCCACG
GTCAAACGTGTTCGTA
GTCAAGTAGATAGCTA
GTCACTCAGCTACTGT
GTCACTCGTGTCCATA
GTCATTTTCCTCCACA
GTCCACTTCGCTCATC
GTCCCATGTGTTCGAT
GTGCACGTCTCTCTTC
GTGTAACAGAATCTAG
GTGTGATGTCTGCGCA
GTTCGCTTCGACCTAA
GTTTACTTCGCTGACG
TAAGCGTCACCGCTAG
TACAACGAGTAATACG
TACGGGCAGCTGTTAC
TAGGAGGCATTGTACG
TATACCTGTGTTACTG
TATATCCCACTTCAGA
TATATCCCAGGTTCAT
TATCGCCAGCCAGACA
TATCTTGGTTCAAGTC
TCACAAGAGGTTGGAC
TCACATTGTCAGACGA
TCACTATCAACGACTT
TCAGTGAGTCGTGGAA
TCATGCCGTTATTCCT
TCATGGACAATACAGA
TCATGTTTCGCCGAGT
TCCACCACAGACGATG
TCCTCGAGTCGCTGCA
TCCTTTCGTAGACGGT
TCGAACAGTAATTGGA
TCGACCTGTTCAGCTA
TCGACGGGTTAGCGGA
TCGGATAAGCATGAAT
TCGTGCTGTTGTGCCG
TCGTGGGCAGCCATTA
TCTATCAAGCGAACTG
TCTGGCTGTACCGTCG
TCTTGCGGTCCTGGTG
TGACAGTAGCGATTCT
TGACAGTCATGTTCAG
TGAGTCACATGTTCAG
TGCTCCAGTGAAAGTT
TGGAACTAGCATAGGC
TGGGAAGCATCGCCTT
TGGGAGAGTTTGGAAA
TGTCCACCACGGTCTG
TGTCCTGGTACCATAC
TGTTTGTTCTATCGCC
TTAATCCAGCGAACTG
TTAATCCTCCTAGCTC
TTACCATCATCGTGCG
TTACGTTCAATCGCGC
TTACTGTTCCTCAGAG
TTACTGTTCCTCAGGG
TTAGGGTGTACTCCCT
TTCACGCAGGCATGCA
TTCCTTCTCTCTTCAA
TTCGATTGTCCGCAGT
TTGAGTGGTACAGCGA
TTGCCTGGTATGGAAT
TTGCTGCGTACTGAGG
TTGGGATCAATACGAA
TTTACGTCATCTTCGC
TTTACTGAGCACTGGA
TTTGGAGCACTGTGAT
TTTGTTGCAATGGCAG
TTTGTTGTCGTAGGAG
AAACGCTTCCTTTGAT
AAAGTCCAGATACATG
AACACACAGACCATAA
AACAGGGAGGCACCAA
AACCAACGTCTCTCAC
AACCCAAAGACCTCAT
AACCTGAGTAAGATAC
AACGTCAGTCCCACGA
AAGATAGCAATTTCTC
AAGCGTTTCACGATCA
AAGTACCTCTACTCAT
AATGGAACAGGGAGAG
AATGGAAGTAGACAGC
ACAAAGAAGCATGAAT
ACAACCACAACTGAAA
ACATCCCGTGACTATC
ACATCGACATGCCGAC
ACATGCACAACGCCCA
ACATTTCAGTCTGCAT
ACCAAACTCGTGGAAG
ACCATTTCATAGAGGC
ACCCAAAGTTCTTAGG
ACCCTTGAGGGTGAAA
ACCTGAACACGATAGG
ACGGAAGTCATGCCAA
ACGGTTACACGTTGGC
ACGGTTAGTCACTCTC
ACGTAACCAGATCCTA
ACTCCCATCCATTGTT
ACTCTCGAGTGGTGAC
ACTTAGGGTTGGGATG
AGAAGTATCGATTCCC
AGACACTTCTTAGCAG
AGAGAATTCATGCATG
AGATGCTGTCTTGCGG
AGCGTATCAAGCCCAC
AGCTACACAGGTGACA
AGGAATATCGGACAAG
AGGATAAGTGGTATGG
AGGCATTAGTCCTACA
AGGGCCTGTTACACAC
AGGGTCCTCTCTATGT
AGGGTGAAGTTACGAA
AGGGTGAGTTCGGTCG
AGGTCTAGTACCCGAC
AGTGACTTCATTACGG
AGTTAGCAGACTCTAC
AGTTCCCGTCTGATAC
ATACCGAAGAGGACTC
ATACCGAGTCGGAAAC
ATCACAGTCTTTGCAT
ATCACTTCAAGAGTAT
ATCATTCTCATTCGGA
ATCGTCCGTATCGCGC
ATCGTGACATCCGGTG
ATGATCGGTTAGGACG
ATGCGATAGCTGTGCC
ATTTCTGCATCTTAGG
CAACGATAGGGCATGT
CAAGACTTCGGAAACG
CAATACGCAACCGTGC
CAATTTCGTAATACCC
CACAACATCTCCGAAA
CACCGTTCACAGCCAC
CACGGGTAGCAATAAC
CAGATCAAGAACCGCA
CAGATTGCAGGCGAAT
CAGCAATCAACTGCCG
CAGTGCGCACGATAGG
CAGTTAGTCCTAGCCT
CATACAGGTCTTTCAT
CATGAGTGTATGCGTT
CATGAGTTCACACGAT
CATGGTACAAACTCGT
CATTTCAGTAACTTCG
CCACACTCAAGAGGCT
CCCTCAATCTTACTGT
CCCTCTCAGGTCACAG
CCGATGGTCTTTCTAG
CCTAACCAGTAATACG
CCTATCGGTTAAACAG
CCTCATGGTCTACACA
CCTCCAACAACTCGAT
CGAATTGAGGTCACTT
CGACAGCCAGCACAAG
CGATCGGGTTAGCGGA
CGGGTCATCCATGAGT
CGGTCAGAGCGAGTCA
CGTAGTATCGGCTGAC
CTCAAGACATAGTCAC
CTCAAGAGTGGTACAG
CTCCACAAGGAACGCT
CTCCACATCACCTGGG
CTCTCAGCATACAGAA
CTCTCAGCATCATCTT
CTCTCAGTCTACTGCC
CTCTCGAAGTCTTCCC
CTGCAGGTCCTCAGGG
CTGCATCCAGAGATGC
CTGGTCTAGGCTCAAG
CTGTACCGTACAGGTG
GAACGTTAGCGTATAA
GAAGGACTCTACGGTA
GAAGGGTTCTAGACCA
GAATCACGTTGCATAC
GACCCAGCAGCTTTCC
GACCCTTAGAATACAC
GACCTTCGTTGATGTC
GACTCTCGTCGCTCGA
GACTGATAGGTGCCAA
GACTGATGTAGGCTGA
GACTTCCTCGCGTGCA
GACTTCCTCTGAGAGG
GAGAAATGTAGTGTGG
GAGATGGGTCTCCTGT
GAGTGAGGTGTTAGCT
GAGTTACAGTCTCTGA
GATCATGCATAATCGC
GATGAGGAGTTCCAGT
GATGCTAAGAAACACT
GATTCTTCAACGATCT
GCAACCGAGCGACCCT
GCAGCCAAGGACGGAG
GCCCAGATCAACACCA
GCGGATCCAAACCATC
GCGGATCGTCAAGGCA
GCTACAAAGCCATTTG
GCTACCTCATCACCAA
GCTGAATAGCTCTTCC
GCTGAATGTATGATCC
GGACGTCAGTCACTGT
GGCTGTGCAGACAAGC
GGCTGTGGTCGTACTA
GGCTTTCAGCTATCCA
GTACAGTCAACAACAA
GTAGGAGAGCAACCAG
GTAGTACAGCATAGGC
GTAGTACTCAAGCCAT
GTCAAGTGTGACAACG
GTCACTCGTGTCCATA
GTCATCCCATAGCACT
GTCATTTGTGCGTGCT
GTCCACTTCCCAACTC
GTCCACTTCGCTCATC
GTCCCATGTGTTCGAT
GTGCACGTCTCTCTTC
GTGCTGGAGTTACTCG
GTGGAGACAACGGTAG
GTGTGATGTCTGCGCA
GTGTTCCAGTCATAGA
GTTTGGATCTAAGGAA
TAACCAGTCAGCTTCC
TAAGCCAGTGGGTATG
TACAACGGTACTCCCT
TACAGGTCACCTCGTT
TACATTCCAGTTGTCA
TACCTCGCAAGATTGA
TAGCACAGTCATACCA
TAGGGTTGTACTAGCT
TATACCTTCGGCTCTT
TATCGCCAGCCAGACA
TATCTGTAGCTTTCCC
TATCTTGGTTCAAGTC
TATTCCAAGGAGCTGT
TATTGGGGTGTGATGG
TCAAGTGAGTACGTCT
TCACACCAGCATGAAT
TCACATTGTCAGACGA
TCACTATCAACGACTT
TCAGTTTGTGGACCTC
TCATATCCAACCAACT
TCATCATCACGCAGTC
TCATCCGGTCTGTAAC
TCATGGACAATACAGA
TCATTGTCATGACGTT
TCCTGCACACAGCATT
TCGAACAGTAATTGGA
TCGAAGTTCCAGTTCC
TCGGGTGAGAGTGAAG
TCGTGGGCAGCCATTA
TCTAACTTCTGAGAGG
TCTCACGAGCGGTAAC
TCTTGCGGTCCTGGTG
TGACAGTGTATGGGAC
TGAGGAGGTTATCCAG
TGCAGTAAGGTCTGGA
TGGCGTGTCAGCTTCC
TGGGAAGCATCGCCTT
TGGTGATCATGAAGCG
TGGTTAGCATTACTCT
TGTGATGAGGATACAT
TGTTCATTCGCTGCGA
TTACAGGAGTTGGAGC
TTACCATCATCGTGCG
TTACCATTCAACCTCC
TTACTGTTCCTCAGGG
TTAGTCTGTGGTCTAT
TTCAGGACAGCCATTA
TTCATTGTCTAGTACG
TTCCGGTTCGTACACA
TTCGATTGTCCGCAGT
TTGATGGTCAGCTTCC
TTGCATTAGCATCCCG
TTGCCTGGTATGGAAT
TTGCTGCGTACTGAGG
TTTGACTAGGCTTAAA
TTTGGAGTCGACTCCT
TTTGGTTTCCCGAGAC
TTTGTTGCAATGGCAG
AAAGAACAGTGCACTT
AAAGGATGTATGAGCG
AAAGTCCAGCATAGGC
AAAGTCCTCTACCAGA
AAATGGACATAGGTTC
AACACACAGACCATAA
AACAGGGAGGCACCAA
AACCAACGTCTCTCAC
AACCTGAGTAAGATAC
AACCTTTTCCACAAGT
AACGTCAGTCCCACGA
AAGAACACACATCATG
AAGATAGTCCAAGGGA
AAGCGTTTCACGATCA
AATGGAACAGGGAGAG
AATTCCTAGCCGATTT
AATTTCCTCGTCAACA
ACAAAGAAGCATGAAT
ACATCCCGTGACTATC
ACATGCACAACGCCCA
ACCAAACTCGGTTGTA
ACCATTTCATAGAGGC
ACCCTCATCCGCTTAC
ACCCTTGAGGGTGAAA
ACCGTTCCAGCAGTTT
ACGATGTGTGTTAGCT
ACGGAAGTCATGCCAA
ACGTAACCAGATCCTA
ACTCCCATCCATTGTT
AGACACTTCTTAGCAG
AGAGAATTCATGCATG
AGCTACACAGGTGACA
AGGACTTAGCTAAACA
AGGATAACATGCCATA
AGGGCCTGTTACACAC
AGGGTCCTCTCTATGT
AGGGTGAAGTTACGAA
AGTCATGAGACGATAT
AGTCTCCTCGTAACTG
AGTGACTTCATTACGG
AGTTAGCAGACTCTAC
AGTTAGCGTTCGATTG
AGTTCCCGTCTGATAC
AGTTCCCTCTCACCCA
ATACCGAAGCCTGTGC
ATACCGATCCCAAGCG
ATATCCTAGTCTGCGC
ATCACTTGTTCCGCAG
ATCGGATCACAGCCAC
ATCGTGACATCCGGTG
ATGACCACATGGATCT
ATGACCAGTTTCACTT
ATGCGATAGCTGTGCC
ATGGTTGTCTTGTGCC
ATTACCTCACCTCTAC
ATTCACTAGAGCCGAT
ATTTCACAGTTTGAGA
CAACAACGTCAACATC
CAACGATAGGGCATGT
CAACGATCAAGTCGTT
CAACGATTCGCAAGAG
CAATACGGTTCTCCAC
CAATTTCGTAATACCC
CACAACACAGGTATGG
CACACAAAGTACCATC
CACACAATCTAAGGAA
CAGATACCATAGAAAC
CAGGGCTGTCGTGCCA
CAGTGCGCACGATAGG
CAGTTAGTCCTAGCCT
CATACAGAGCACTCAT
CATACAGGTCTTTCAT
CATACCCGTCATCTAG
CATACTTTCCGTTTCG
CATCGGGGTGTCACAT
CATCGTCGTCGAGCTC
CATCGTCTCAAACGAA
CATGAGTTCACACGAT
CATGCCTTCCCGAAAT
CATGGTACAAACTCGT
CATTTCAGTAACTTCG
CCACAAATCAGCTTGA
CCACACTCAAGAGGCT
CCCAACTAGCATGATA
CCCGAAGTCCTCGATC
CCCTCAATCTTACTGT
CCGGGTACAACCTATG
CCGTGAGAGGTTTACC
CCGTTCAGTATTCCTT
CCTAACCAGTAATACG
CCTATCGGTTAAACAG
CCTCCAACAACTCGAT
CCTCCTCCACTATCGA
CCTCTAGGTGCCTATA
CGGTCAGAGCGAGTCA
CGTGTCTGTGATTGGG
CTAAGTGCATGACGAG
CTACCCAGTCAGTTTG
CTACTATCAGACCAGA
CTCAAGACATAGTCAC
CTCATGCCATGCTGCG
CTCTCAGAGGAACGAA
CTCTCAGCATCATCTT
CTCTCGAAGTCTTCCC
CTGAGGCCATCAGCTA
CTGCAGGTCCTCAGGG
CTGGTCTAGGCTCAAG
CTTACCGAGTGTGTTC
CTTACCGGTGGCCTCA
CTTTCGGAGTGCCTCG
GAAGGACTCTACGGTA
GAATCACGTTGCATAC
GACCCTTGTGCCCGTA
GACTGATAGGTGCCAA
GAGAAATGTAGTGTGG
GAGAGGTCATATCTCT
GAGTCTATCTCTTCAA
GAGTGAGGTGTTAGCT
GAGTTACAGTCTCTGA
GATGAGGGTACTCCCT
GATTCGAGTAGACAGC
GATTTCTTCCTAACAG
GCACATACAGTGGTGA
GCACATAGTTATGTGC
GCACGGTGTGAGATTA
GCACTAAAGTAAGACT
GCATCGGCAGCCGTTG
GCCAGCATCCGCTTAC
GCCGATGAGGTTCCAT
GCGAGAACACGTCTCT
GCGAGAATCAGCCTCT
GCGTTTCAGAGTATAC
GCTGAATAGCTCTTCC
GGAATGGCAACGATCT
GGACGTCAGTCACTGT
GGCTTTCAGCTATCCA
GGGCTACGTCAGGTAG
GGTGTTAGTCGAATGG
GTAATGCTCCCATTCG
GTAGTACTCAAGCCAT
GTAGTACTCGACCCAG
GTCAAGTGTGACAACG
GTCACTCAGCTACTGT
GTCACTCGTGTCCATA
GTCCCATGTATTGGCT
GTCCCATGTGTTCGAT
GTGCACGTCTCTCTTC
GTGCGTGTCCACACCT
GTGCTGGAGTTACTCG
GTGTAACAGAATCTAG
GTGTGATGTCTGCGCA
GTGTTCCAGTCATAGA
GTTCCGTCAGAGTTGG
GTTGAACAGTTAGAAC
GTTTACTGTCGTAATC
TAACCAGTCAGCTTCC
TAACGACGTATGCGGA
TAACTTCAGGGTTGCA
TACAACGAGTAATACG
TACAGGTTCTTCGACC
TACATTCCAGTTGTCA
TAGCACAGTACACGTT
TAGGTACCAGACTGCC
TATATCCCACTTCAGA
TATCGCCAGCCAGACA
TATCTGTAGCTTTCCC
TATTCCAAGGAGCTGT
TCAAGTGAGTACGTCT
TCACACCAGCATGAAT
TCACTATCAACGACTT
TCAGTGATCCAAATGC
TCAGTTTCAAGGTACG
TCAGTTTGTGGACCTC
TCATCATCAGCTAACT
TCATGAGCACTCCACT
TCATGCCGTTATTCCT
TCATGGATCTTGAACG
TCCGATCAGGTAGCAC
TCCTGCACACAGCATT
TCCTGCAGTTTACACG
TCGAACAGTAATTGGA
TCGTGGGCAGCCATTA
TCGTGGGGTGCCCAGT
TCTATACAGTGAATAC
TCTATCAAGCGAACTG
TCTGGCTGTACCGTCG
TCTTCCTCATGACTCA
TCTTGCGGTCCTGGTG
TGAATCGAGTAGGATT
TGACTCCCAAGCCTGC
TGACTCCTCTACACAG
TGAGGGACATGCGTGC
TGAGTCACATGTTCAG
TGATGCAAGGTCATAA
TGCATCCCATGACACT
TGGAACTAGCATAGGC
TGGGCTGCATCCGGCA
TGGTACAGTCCAGTTA
TGGTTAGCATTACTCT
TGTCCCAAGGATTTAG
TGTCCTGTCTTGGATG
TGTTCTAAGCCATGCC
TTAATCCGTCTAACTG
TTACCGCAGGACACTG
TTACTGTTCCTCAGGG
TTAGTCTGTCTTCAAG
TTAGTCTGTGGTCTAT
TTCATTGTCTAGTACG
TTCGATTGTCCGCAGT
TTGACCCCACCTCTAC
TTGACCCTCTGCGGGT
TTGAGTGCACGATAGG
TTGCTGCGTACTGAGG
TTGGGATCAAAGAACT
TTTGGTTTCCCGAGAC
AAACCCAGTACAAAGT
AAACGCTCATGGAAGC
AAAGAACAGAATCGTA
AAAGTCCAGCATAGGC
AAATGGACATAGGTTC
AACACACAGACCATAA
AACAGGGAGGCACCAA
AACCAACGTCTCTCAC
AACCCAAAGACCTCAT
AACCCAATCCTTCGAC
AAGAACACACATCATG
AAGACTCCAGTTGTCA
AAGATAGCAATTTCTC
AAGATAGTCCAAGGGA
AAGCGTTTCACGATCA
AAGTACCTCTACTCAT
AAGTCGTTCGCAATTG
AAGTGAAGTTGTTGCA
AATGCCAGTATGTCTG
AATGGAACAGGGAGAG
AATTCCTAGAGATCGC
AATTTCCTCGTCAACA
ACAAAGAAGCATGAAT
ACACCAATCGTCGATA
ACAGAAATCATTGTTC
ACATCCCGTGACTATC
ACATCCCGTGAGTAGC
ACATGCACAACGCCCA
ACATTTCAGTCTGCAT
ACCATTTCATAGAGGC
ACCCAAAGTTCTTAGG
ACCCTCATCCGCTTAC
ACCCTTGAGGGTGAAA
ACCTGTCGTCGAGTTT
ACGCACGGTTCTCACC
ACGGAAGTCATGCCAA
ACGTAACCAGATCCTA
ACTCCCATCCATTGTT
ACTTTCAGTAACCAGG
AGACACTTCTTAGCAG
AGATCGTTCCCGAATA
AGATGCTGTCTTGCGG
AGCATCATCAGGACGA
AGCTACAGTCCAGGTC
AGGATAACATGCCATA
AGGGCCTGTTACACAC
AGGGTCCTCTCTATGT
AGGGTGAAGTTACGAA
AGGGTGAGTTCGGTCG
AGGTTGTCAACCCGCA
AGTGACTTCATTACGG
AGTTAGCAGACTCTAC
AGTTCCCTCTCACCCA
ATACCGAAGAGGACTC
ATACCGAAGCCTGTGC
ATACCGAGTCGGAAAC
ATACCGATCCCAAGCG
ATATCCTAGTCTGCGC
ATCGTGACATCCGGTG
ATCTCTAAGTCTTCCC
ATGCGATAGCTGTGCC
ATGGTTGTCTTGTGCC
ATTCACTAGAGCCGAT
ATTCTACGTTTGGCTA
ATTTCACAGTTTGAGA
CAAGACTTCGGAAACG
CAAGGGATCGCGTGCA
CAATCGACACCAGCGT
CAATGACAGAGTTGCG
CAATTTCGTAATACCC
CACACAAAGTACCATC
CACACAAGTGCGGTAA
CACACAATCTAAGGAA
CACATGACACAGGATG
CACCGTTCACAGCCAC
CACGGGTAGCAATAAC
CACTGTCGTCCCACGA
CAGATTGCAGGCGAAT
CAGCAATCAACTGCCG
CAGCCAGCAGAGGAAA
CAGTGCGCACGATAGG
CAGTTAGTCCTAGCCT
CATACAGAGCTCCACG
CATCGTCTCAAACGAA
CATCGTCTCGATACAC
CCACACTAGGTGATCG
CCACACTCAAGAGGCT
CCACGAGGTCTTGGTA
CCCATTGCACCATATG
CCCGGAACATTCAGCA
CCCTCAATCTTACTGT
CCCTGATTCTTGTTAC
CCCTTAGGTAACACGG
CCGAACGGTGTTAGCT
CCGATGGTCTTTCTAG
CCGTTCAGTATTCCTT
CCTAACCAGTAATACG
CCTACGTAGGTGCCTC
CCTCAACGTGCGACAA
CCTCCAACAACTCGAT
CCTCTAGTCCAGCAAT
CGAAGTTTCCTGCTAC
CGTAATGTCGCTTGCT
CGTGTCTGTGATTGGG
CTAAGTGTCCAGCAAT
CTATCCGCACATATCG
CTCATGCGTGCTATTG
CTCCAACCACCCTGTT
CTCCACATCACCTGGG
CTCCTCCCAAGCACCC
CTCGAGGAGTGGTGGT
CTCTCAGCATCATCTT
CTCTCGAAGTCTTCCC
CTGAGGCCATCAGCTA
CTGCATCCAGAGATGC
CTGGCAGCACAAATGA
CTGTACCGTACAGGTG
CTTCCTTAGGATAATC
CTTGAGAAGACAACTA
CTTGAGATCTCTATAC
CTTGATTGTGTTCGTA
CTTTCGGAGTGCCTCG
GAAGGACTCTACGGTA
GAAGGGTTCTAGACCA
GAATCACCAAGTACCT
GAATCACTCCTTCAGC
GAATCGTAGTGGGAAA
GAATCGTTCAACGCTA
GACTATGAGAAATCCA
GACTCTCGTCGCTCGA
GAGAGGTCACTGTCCT
GAGAGGTCATATCTCT
GAGCTGCCATTGGCAT
GAGTGAGGTGTTAGCT
GAGTGTTGTAGGAGTC
GAGTTACAGCCTTGAT
GAGTTACAGTCTCTGA
GATGAGGCAAGAGAGA
GATGAGGGTACTCCCT
GATGCTAAGAAACACT
GATTCTTCAACGATCT
GCACATACAGTGGTGA
GCACATAGTAACATCC
GCACTAAAGTAAGACT
GCAGCTGCACTACTTT
GCATCGGCAGCCGTTG
GCCAGCATCCGCTTAC
GCCCAGATCAACACCA
GCCGATGAGGTTCCAT
GCGAGAACACCAGACC
GCGAGAATCAGCCTCT
GCGTGCACACGGAAGT
GCTACAAAGCCATTTG
GCTGAATAGCTCTTCC
GGAAGTGGTGGATTTC
GGAGATGCATTGCTTT
GGCTTTCAGCTATCCA
GGGTGAAAGCACCCAC
GGTGATTAGTCGCTAT
GGTGTTAGTCGAATGG
GTAACACAGACGACTG
GTAAGTCCAGTCCGTG
GTAATGCTCCCATTCG
GTACAGTCAACAACAA
GTAGGAGAGCAACCAG
GTAGTACAGCATAGGC
GTCATTTGTGCGTGCT
GTCATTTTCCTCCACA
GTCCACTTCGCTCATC
GTGACGCAGCATGCGA
GTGACGCTCCCTCAAT
GTGCACGTCTCTCTTC
GTGCTGGAGTTACTCG
GTGCTGGGTTTAGTCG
GTGTCCTTCCTGCTAC
GTGTGATGTCTGCGCA
GTTAGACGTGTTACAC
GTTCCGTCAGAGTTGG
GTTCGCTGTCCTCATC
GTTCGCTTCGACCTAA
GTTGAACTCGCCTATC
GTTTACTGTCGTAATC
GTTTACTTCGCTGACG
TAACCAGTCAGCTTCC
TAAGCGTCACCGCTAG
TACAACGAGTAATACG
TACAACGGTACTCCCT
TACAGGTCACCTCGTT
TACTTGTGTCCACAGC
TATATCCCACTTCAGA
TATCGCCAGCCAGACA
TATCTTGGTACATTGC
TCAATTCCAGTGCCTG
TCACAAGAGGTTGGAC
TCACACCAGCATGAAT
TCACGCTTCGGCATAT
TCACTCGGTTGTTGAC
TCAGTTTGTGGACCTC
TCATCATCAGCTAACT
TCATGGATCTTGAACG
TCATTGTCATGACGTT
TCCCATGAGATTGCGG
TCCTCCCGTCGAAACG
TCCTGCAGTACTAGCT
TCCTGCAGTTTACACG
TCCTTTCGTAGACGGT
TCCTTTCTCGATTGAC
TCGAACAGTAATTGGA
TCGACGGGTTAGCGGA
TCGCTTGCATCATCTT
TCGTCCATCACTCGAA
TCTACATCACGTATAC
TCTATACAGTGAATAC
TCTATACGTAACAGGC
TCTCTGGTCCGTGCGA
TCTGGCTGTACCGTCG
TGAATCGAGTAGGATT
TGACTCCCAAGCCTGC
TGAGTCACATGTTCAG
TGCTCCAGTCGTAATC
TGCTCCAGTGAAAGTT
TGGAACTAGCATAGGC
TGGGAAGCATCGCCTT
TGGGAGAGTTTGGAAA
TGGGCGTCAGGAGGTT
TGGTGATCATGAAGCG
TGGTTAGCATTACTCT
TGTCCACCACGGTCTG
TGTCCCAAGGATTTAG
TGTCCTGTCTTGGATG
TGTGATGAGGATACAT
TTAATCCGTCTAACTG
TTACCATCATCGTGCG
TTACCGCAGTCGCGAA
TTACGTTCAATCGCGC
TTACTGTCACACAATC
TTACTGTTCCTCAGGG
TTAGTCTGTGGTCTAT
TTCCAATGTGTTAGCT
TTCTAGTCAGCTCCTT
TTGAGTGGTACAGCGA
TTGAGTGTCCGTTGGG
TTGATGGGTACCTAGT
TTGCATTAGCATCCCG
TTGCCTGGTATGGAAT
TTGCTGCGTACTGAGG
TTGGGATCAATACGAA
TTTACGTCAATCGAAA
TTTATGCTCTTGGTCC
TTTCATGCACCAGTTA
TTTGACTGTTCCACGG
TTTGGAGTCGACTCCT
TTTGGTTTCCCGAGAC
TTTGTTGCAATGGCAG
TTTGTTGTCGTAGGAG
AAACCCACAACTGCTA
AAACCCAGTACAAAGT
AAACGAAGTTAAAGTG
AAAGAACAGTGCACTT
AAAGGATCATACTTTC
AAAGGATGTATGAGCG
AAAGTCCAGATACATG
AAAGTCCAGCATAGGC
AAAGTCCTCTACCAGA
AACACACTCGGAGATG
AACAGGGAGGCACCAA
AACCAACGTCTCTCAC
AACCCAAAGACCTCAT
AACCTGAGTAAGATAC
AAGACAACAGTCCGTG
AAGACTCCAGTTGTCA
AAGATAGCAATTTCTC
AAGATAGTCCAAGGGA
AAGCCATAGTTGCTGT
AAGCGTTTCACGATCA
AAGTGAAGTTGTTGCA
AATGACCCAAACGGCA
AATGCCAGTATGTCTG
AATGGAACAGGGAGAG
ACAACCATCGCTTTAT
ACACCAATCCTTATAC
ACATCCCCACTCCACT
ACATCCCGTGACTATC
ACATGCACAACGCCCA
ACATTTCCACGTAGAG
ACCAAACTCGTGGAAG
ACCATTTCATAGAGGC
ACCCTCAGTCCGGCAT
ACCTGTCGTCGAGTTT
ACGGTTACACGTTGGC
ACTATCTGTTTGACAC
ACTGATGGTTCTAAGC
AGACACTTCTTAGCAG
AGAGAATTCATGCATG
AGATGAAAGTATGACA
AGATGCTGTCTTGCGG
AGCGTATTCGAGTTGT
AGCTACACAGGTGACA
AGCTACAGTCCAGGTC
AGGATAACATGCCATA
AGGCCACCATGTCGTA
AGGGAGTTCTTCGATT
AGGGTGAAGTTACGAA
AGGTAGGCACAGCTTA
AGTAACCTCGAACACT
AGTCATGCAAGTCCCG
AGTGACTTCATTACGG
AGTTAGCGTTATTCTC
AGTTCCCTCTCACCCA
ATACCGAAGAGGACTC
ATATCCTAGTCTGCGC
ATCGGATCACCGGCTA
ATCGTGATCTCCGCAT
ATCTCTAAGTCTTCCC
ATCTTCAAGTAGACAT
ATGCCTCCAGCACGAA
ATGCGATAGCTGTGCC
ATGTCCCGTCATAAAG
ATTCACTAGAGCCGAT
ATTTACCCACTAAACC
ATTTCACAGTTTGAGA
ATTTCTGCATCTTAGG
CAACGATAGGGCATGT
CAAGGGACACAAGCCC
CAAGGGATCGCGTGCA
CAAGGGATCGTTGTTT
CAATACGCAACCGTGC
CAATCGACACCAGCGT
CACAACATCTCCGAAA
CACGGGTAGCAATAAC
CACTGAACAGCCCAGT
CAGATACGTTTCACAG
CAGATCAAGAACCGCA
CAGCAATCAACTGCCG
CAGGTATCACTTTATC
CAGTGCGCACGATAGG
CAGTGCGTCATAGCAC
CATACAGAGCACTCAT
CATACAGGTCTTTCAT
CATACCCGTCATCTAG
CATACTTTCCGTTTCG
CATCAAGGTAACATCC
CATCGCTGTATGGTTC
CATGAGTGTATGCGTT
CATGGTACACATATCG
CCACACTAGGTGATCG
CCACGAGGTCTTGGTA
CCCAACTAGCATGATA
CCCATTGCACCATATG
CCCGGAAGTAGAATAC
CCCTCAATCTTACTGT
CCCTCTCAGGTCACAG
CCGAACGCAGGAATAT
CCGAACGGTGTTAGCT
CCGGACACAGAGCGTA
CCGGACAGTCACGCTG
CCGGGTACAACCTATG
CCGTTCAGTATTCCTT
CCTCAACGTGCGACAA
CCTCATGGTCTACACA
CCTCATGGTGGTACAG
CCTCTAGGTGCCTATA
CGAAGTTTCCTGCTAC
CGCCATTTCTGGTGGC
CGGAATTTCAGCGTCG
CGGGTCATCCATGAGT
CTCAAGACATAGTCAC
CTCCAACCACCCTGTT
CTCCACATCACCTGGG
CTCCCAAAGGCACCAA
CTCCTCCCAAGCACCC
CTCTCAGCATCATCTT
CTGAATGCAATGACCT
CTGCATCCAGAGATGC
CTGTACCGTACAGGTG
CTTCAATGTTCGGGTC
CTTGAGATCTCTATAC
CTTGATTGTGTTCGTA
CTTTCGGAGTGCCTCG
GAACGTTAGCGTATAA
GAAGGGTTCTAGACCA
GAATCACCAAGTACCT
GAATCACGTTGCATAC
GACCCTTGTGCCCGTA
GACCGTGAGCGATGGT
GACTGATAGGTGCCAA
GAGATGGGTCTCCTGT
GAGGCAACAAGACAAT
GAGTCTATCTCTTCAA
GAGTGAGGTGTTAGCT
GAGTTACAGTCTCTGA
GAGTTTGAGATGGTAT
GATCATGCATAATCGC
GATGAGGCAAGAGAGA
GATGCTAAGAAACACT
GATTCTTAGTCTACCA
GATTCTTCAACGATCT
GCACATACAGTGGTGA
GCACTAAAGTAAGACT
GCAGCCAAGGACGGAG
GCAGTTATCTCCTGTG
GCATCGGCAGCCGTTG
GCGAGAACACCAGACC
GCGTTTCAGAGTATAC
GCTACCTCATCACCAA
GCTGAATAGCTCTTCC
GGAACCCAGGCATGCA
GGACGTCAGTCACTGT
GGAGATGCATTGCTTT
GGCTGTGCAGACAAGC
GGGACAATCTGAATCG
GGGTAGAAGCAACTCT
GGGTGAAAGCACCCAC
GGTGATTAGTCGCTAT
GGTGATTTCGATGCAT
GGTGTCGTCAATCCAG
GGTTCTCTCTTGTGCC
GTACAGTCAACAACAA
GTCACTCAGCTACTGT
GTCATCCCATAGCACT
GTCATTTTCCTCCACA
GTCCACTTCGCTCATC
GTCCCATGTGTTCGAT
GTCGTTCAGTCGCCAC
GTGCACGTCTCTCTTC
GTGCGTGTCCACACCT
GTGTTCCAGTCATAGA
GTTAGACTCCCTGTTG
GTTCCGTCAGAGTTGG
GTTCGCTTCGACCTAA
GTTTACTGTCGTAATC
GTTTGGATCTAAGGAA
TAACCAGTCAGCTTCC
TAACGACGTATGCGGA
TAACTTCTCATTGAGC
TACAGGTCACCTCGTT
TACATTCCAGTTGTCA
TAGCACAGTCATACCA
TAGGAGGAGGTACAAT
TATATCCCACTTCAGA
TATCAGGAGCCTCTTC
TATCGCCAGCCAGACA
TCAAGTGAGTACGTCT
TCACAAGAGGTTGGAC
TCACGCTTCGGCATAT
TCACTCGGTTGTTGAC
TCACTCGTCCACATAG
TCAGTGATCCAAATGC
TCAGTTTCAAGGTACG
TCAGTTTGTGGACCTC
TCATCATCACGCAGTC
TCATCATCAGCTAACT
TCATGAGCACTCCACT
TCATGGATCTTGAACG
TCATGTTTCGCCGAGT
TCATTGTCATGACGTT
TCCCACAGTCAGCTTA
TCCTCCCGTCGAAACG
TCCTCGACAGACCAAG
TCCTTCTGTACAATAG
TCCTTTCTCGATTGAC
TCGAACAGTAATTGGA
TCGGATAAGCATGAAT
TCGTGCTCAGCGGATA
TCGTGGGGTGCCCAGT
TCTATCAAGCGAACTG
TCTCACGAGCGGTAAC
TCTGGCTGTACCGTCG
TCTTCCTCATGACTCA
TCTTTGACAACCGTGC
TGAATCGAGTAGGATT
TGACAGTGTATGGGAC
TGACTCCTCTACACAG
TGAGTCACATGTTCAG
TGCTCCAGTCGTAATC
TGGGCTGCACCACTCT
TGGTGATCATGAAGCG
TGTCAGAAGGTAGTCG
TGTCCTGTCTTGGATG
TGTGATGAGGATACAT
TGTTCATTCGCTGCGA
TGTTCTAAGCCATGCC
TGTTCTATCCATCGTC
TTAATCCGTGTGCCTG
TTACCATCATCGTGCG
TTACTGTCAATGTGGG
TTACTGTTCCTCAGGG
TTCACGCAGGCATGCA
TTCATTGCAAGGGCAT
TTGACCCTCTGCGGGT
TTGAGTGGTACAGCGA
TTGATGGTCAGCTTCC
TTGCCTGGTATGGAAT
TTGCTGCGTACTGAGG
TTGGGATCAAAGAACT
TTTACTGGTCCTGGTG
TTTATGCTCTTGGTCC
TTTCATGCACCAGTTA
TTTGACTAGGCTTAAA
TTTGACTGTTCCACGG
TTTGGTTTCCCGAGAC
TTTGTTGCAATGGCAG
AAAGAACCACGACGTC
AAAGGGCCAGAATGTA
AACAAAGCAACTCATG
AACACACGTTCTCACC
AACCAACCATTCAGCA
AACGAAAGTCCACATA
AACGAAAGTGGACCAA
AACGGGAGTTATGGTC
AACGTCAAGATACATG
AATCACGTCTCTCCGA
AATGGAACATGTGGTT
AATGGAATCTGCCCTA
AATGGCTCACTGGACC
AATTTCCAGAGTGGCT
ACAACCAAGTAAGCAT
ACACAGTTCTCGCGTT
ACATCCCCACACAGCC
ACATCGACACTCCCTA
ACATGCAGTTGTAGCT
ACCAAACGTATCAAGA
ACCATTTTCGTCGACG
ACCCTTGTCCCTCATG
ACCTGAAAGTGCACTT
ACGATGTTCAAGCCGC
ACGTACAGTACTCCGG
ACGTTCCAGCACTCCG
ACTCCCATCGTACACA
ACTTAGGCAAGAAATC
AGAACCTTCCATCTCG
AGACAGGCATGGCACC
AGATCGTTCCCAAGTA
AGATGCTCAAGCAGGT
AGCCAATTCCTTCGAC
AGGAATATCAGAATAG
AGGAATATCTGTCGTC
AGGACGATCTACCACC
AGGCCACAGGACAGTC
AGGCTGCCACAGCTTA
AGGGAGTTCATTACTC
AGGGCCTCAGAAATCA
AGGTTACGTTGCCGCA
AGTAACCTCAGATTGC
AGTCTCCCATACAGAA
AGTGATCCACCCTATC
ATACCGACACCAAATC
ATACTTCCAGCGGATA
ATCACTTGTAGCCCTG
ATCACTTTCCGGTAAT
ATCATTCCAGCAGGAT
ATCTCTAGTGGCTAGA
ATGATCGGTTCCGTTC
ATGGAGGCATCTAACG
ATGTCCCTCCTCATAT
ATTACCTAGTGAGCCA
ATTACCTGTGCGAACA
ATTCAGGCAACCCGCA
ATTCCTATCTTCCCAG
ATTCTACAGTGCTAGG
ATTTACCCATAACCCA
CAACAACTCTGCACCT
CAATTTCTCCAAGAGG
CACATGAGTTTAGACC
CACGAATCAAATCGGG
CACGTTCAGTCCGCCA
CACTAAGAGGTCATAA
CACTAAGGTAATTGGA
CACTGGGCATCTTAGG
CAGATACGTCGCACGT
CAGCAATCAATAGGGC
CAGCAATGTGGTCTAT
CAGCACGTCGACGTCG
CAGCCAGCAGATAAAC
CAGCCAGTCATTTCGT
CAGCCAGTCCCTCAAC
CATAAGCAGACTCATC
CATACCCAGTCATTGC
CATCCCAGTCCACACG
CATCGCTCATCTAGAC
CATCGGGGTCAGACTT
CATGCCTCACCCAACG
CATGGTACACCGAATT
CATTGTTTCCCGATCT
CCAATGAGTCCATACA
CCAATTTTCAAAGAAC
CCACGAGCAACAAGAT
CCATAAGAGGTCACCC
CCGATCTAGTAACCTC
CCGGACACACCAGACC
CCGGTAGGTAGTCCTA
CCTACGTTCTAGACAC
CCTACGTTCTCCCATG
CCTCACATCCTCGCAT
CCTCAGTCACTAGTAC
CCTCCAATCCTTATGT
CCTCCTCCAACCACGC
CCTTTGGCACCATATG
CGAGTTATCGCGGACT
CGATGGCGTTTCGACA
CGGGACTTCAGCTTGA
CGTAAGTAGAGCAACC
CGTCAAACATCGGAGA
CGTGAATTCTTACGTT
CGTTGGGTCTCTGGTC
CTAACCCCACCATTCC
CTAACTTGTGCGTTTA
CTACTATGTATCTTCT
CTATCTAAGTACGAGC
CTCAACCGTTGGAGAC
CTCAATTTCGTGGTAT
CTCCAACGTTCACCGG
CTCCCAACATATACCG
CTCTCGACAAAGTGTA
CTGATCCTCTGATTCT
CTGCCTACATTCACCC
CTTGATTTCTCTGCCA
CTTTCGGCAACTACGT
GAAGGGTGTCTGTGTA
GAAGGGTTCTCGCTCA
GAAGTAAAGCGGTATG
GACTATGAGAAGAGCA
GAGCCTGCAACTCCCT
GAGTCTAGTATGTCCA
GAGTTTGTCCATCAGA
GATCACACAGCAGAAC
GATGTTGGTTCTCCCA
GCAACATAGAGAACCC
GCACGTGCACAGTCGC
GCAGGCTCAATACCTG
GCAGTTATCTAGGCAT
GCCAACGAGCCAAGGT
GCGGATCTCAATGCAC
GCTGAATTCGCAATGT
GGACGTCCAGCGCGTT
GGAGGATGTCTCAAGT
GGATGTTGTCTAGGCC
GGCGTCATCGCAGTTA
GGGACCTCACTTCATT
GGGACCTTCAGCTTCC
GGGATCCTCGCTATTT
GGGCGTTTCGGAGCAA
GGGCTCATCCATTGTT
GGGTGAATCTCGGTCT
GGTGTCGTCGCTCATC
GTAACACCACCAGACC
GTAACCACAGTCACGC
GTAATCGCACTAAACC
GTAGAAACACCAACAT
GTCAAGTTCTCATTAC
GTCACGGAGACACACG
GTCAGCGAGAGCAGCT
GTCATCCAGTGGTTGG
GTCATCCTCTCTATGT
GTGAGGACAGCAATTC
GTGAGTTAGTGAACAT
GTGCAGCTCCATACAG
GTGCTTCTCGTAGTCA
GTGTGGCTCACTCACC
GTGTTAGCAATTCTTC
GTTACAGGTACTGCGC
GTTCATTGTCCCTAAA
GTTGCGGTCTAGAACC
GTTGTAGGTTTGGGAG
GTTGTGACAGGAACCA
TAACACGCAGTCGCTG
TAACACGTCCACGTGG
TAACTTCCATGTTCAG
TACCCACTCACTCTTA
TACCCGTGTCATACCA
TACCGAAGTGATTAGA
TACCGGGCACAAATGA
TAGGGTTTCCTTCACG
TATGTTCCACATACTG
TCACGCTAGACATCCT
TCACGGGTCCTAGCCT
TCAGTCCTCAAGTTGC
TCATACTCAGAGTGAC
TCATATCAGCCATCCG
TCATATCAGGCTAAAT
TCATGCCCAACAGCTT
TCATGCCTCGTCGACG
TCATTACCAGAGGGTT
TCATTACGTGGTAATA
TCCACCAAGAATGTTG
TCCACGTGTCGAGCTC
TCCACGTTCTGCACCT
TCCATCGTCCACTAGA
TCCGATCGTGTATTCG
TCCTCCCTCAATCCAG
TCCTTTCGTAGGCAAC
TCGACCTCAGCGACAA
TCGTGCTCAGCGGATA
TCTATACTCAGGACAG
TCTGGCTAGAACCCGA
TGACAGTCATGTTCAG
TGATCTTTCTAGTGAC
TGATGCAAGGCTCCCA
TGATGGTTCACCATCC
TGATTCTAGGCGCTCT
TGCACGGTCCGACAGC
TGCATCCGTTGAGAGC
TGCATGACAAGACCTT
TGCGACGAGGTTACAA
TGCGGCACACGATTCA
TGCTGAACATCCGAAT
TGGATGTTCTCAACGA
TGGGTTAAGCAACAAT
TGTACAGGTTTAGAGA
TGTGTGAGTGCGCTCA
TTACCGCCATGATCTG
TTAGGCAGTGGCTGAA
TTAGTCTCAACGCCCA
TTCAATCCACAGAGCA
TTGCATTTCTGTCGTC
TTGGGCGAGCATGCAG
TTGGTTTAGATCGCTT
TTGGTTTTCAGAACCT
TTTCATGCACACCTTC
TTTCATGCATAGATCC
TTTGGTTCACTTGAAC
TTTGGTTTCCATGATG
AAACGCTCAGGCAATG
AAAGGGCCAGAATGTA
AACAAAGCAACTCATG
AACAACCCAGGAATAT
AACAACCGTTACACTG
AACCAACCATTCAGCA
AACCTTTGTGGAAGTC
AACGAAAGTGGACCAA
AACGTCAAGATACATG
AACGTCATCCTTACCG
AAGACTCTCTCTGACC
AATAGAGAGACTGTTC
AATGCCAAGTAAGACT
AATTTCCAGAGTGGCT
ACAACCAAGTAAGCAT
ACAGCCGGTGAGTAGC
ACAGGGACAACACTAC
ACATCCCCACACAGCC
ACATCGAAGAAGGCTC
ACATCGACACTCCCTA
ACCATTTTCGTCGACG
ACCCTTGTCCCTCATG
ACCTGAAAGTGCACTT
ACGATGTTCAAGCCGC
ACGGGTCCATGAGTAA
ACGGGTCTCTGTGTGA
ACGTACAGTACTCCGG
ACTCCCATCTTGGCTC
ACTGTCCAGTCCCAAT
AGAACCTTCCATCTCG
AGCCAATTCCTTCGAC
AGCTTCCGTTGGACTT
AGGAATATCTGTCGTC
AGGCCACAGGACAGTC
AGGGAGTTCATTACTC
AGGTCATCACGGTGTC
AGTAACCTCAGATTGC
AGTCTCCCATACAGAA
AGTGATCCACCCTATC
ATACCGAAGCCTATCA
ATACCTTAGCTAGATA
ATATCCTCATCCTGTC
ATCACTTAGAATAGTC
ATCGTAGGTCCGACGT
ATCGTCCCATCTTAGG
ATCGTGATCCCACAGG
ATGATCGGTTCCGTTC
ATGGGTTAGATTAGAC
ATGTCCCTCCTCATAT
ATTACCTAGTGAGCCA
ATTCCCGTCCTACTGC
[truncated: 1,864 more rows]
